# Supplementary material for: Evidence for Trace Gas Metabolism and Widespread Antibiotic Synthesis in an Abiotically Driven, Antarctic Soil Ecosystem
Source: Environ Microbiol Rep. 2025 Dec 9;17(6):e70249. doi: 10.1111/1758-2229.70249 (PMC12688704; doi:10.1111/1758-2229.70249)
Supplement: Supplementary file 2 — Data S1: Supporting Information. [file EMI4-17-e70249-s002.xlsx]

## Sheet: Tbl-S1_SampleMetadata
	Site ID	Site Name	Climate Zone (Original)	Samples	% moisture	pH	EC	%Clay	NO3-N (ppm)	Total N (ppm)	Total C (ppm)	C:N Ratio	Total P (ppm)	Elevation (m)	Distance to Coast (km)	Aspect (degrees)
	MG	Benson Glacier	Coastal	3	6.63726	7.30667	5.7	4.52333	2.99333	666.667	4640	6.44011	192.677	495.06	7.81	228.67
	CS	Canada Stream	Coastal	1	12	NA	NA	NA	NA	NA	NA	NA	NA	54.81	11.182	317
	CN	Cliff Nunatak	Coastal	2	6.37465	6.67	4.075	8.54	2.53	640	3910	5.74337	368.978	451.56	8.08	315
	ESLF	F6	Coastal	2	1.82763	8.53	1.105	2	1.3	465	1630	3.52066	958.81	17.91	5.86	265
	GV	Garwood Valley	Coastal	6	5.96875	8.23833	0.6975	0.62	2.38117	435	9323.33	25.6291	616.669	625.86	10.91	215
	HH	Hjorth Hill	Coastal	5	5.99024	7.74	1.698	1.864	2.696	534	4012	6.86793	971.195	119	1	144
	Marr	Marr Pond	Coastal	4	4.06864	7.915	13.4375	3	19.8275	505	4522.5	7.68068	410.99	731.62	22.94	137.75
	MV	Miers Valley	Coastal	6	4.17139	8.05	0.4425	0.633333	1.5265	368.333	4506.67	12.2632	558.2	214.88	9.84	272
	MS	Mt Suess	Coastal	3	6.93425	7.70667	0.316667	3.01667	1.29633	416.667	2000	4.70987	165.338	634.57	15.51	239.67
	NSLH	Northside Lake Hoare	Coastal	3	1.68259	8.1	2	4.24	1.371	193.333	2021.67	12.1106	437.979	304.1	15.39	243
	WrB	Wright Valley (East)	Coastal	8	2.91814	7.99625	10.4806	3.72	50.0562	391.25	1641.25	3.87652	584.092	247.75	21.69	7
	MGM	Mount Murray	Inland	3	10.1775	7.43667	0.339333	7.45	2.32	450	1500	3.31365	236.453	767.41	11.49	324
	GR	Mt Gran	Inland	1	3.946	7.56	1.7	0.72	3.07	300	1240	4.13333	222.277	990.71	33.63	209
	TG	Towle Glacier	Inland	3	5.62735	7.75667	0.215333	1.17333	1.62333	293.333	596.667	2.12963	188.068	1015.82	42.71	119.33
	WrU	Wright Valley (West)	Inland	8	0.695266	7.87625	0.28	0.73	1.3125	316.25	632.5	2.00515	120.702	1050.11	61.8	169
	BV	Beacon Valley	Upland	14	0.984449	7.56429	4.07786	1.44286	83.2807	347.857	774.286	2.47215	345.427	2023.33	74.84	145.36
	UV	University Valley	Upland	7	1.11128	7.22	3.29171	5.42286	119.33	465.714	572.857	1.39688	95.8167	1689.94	72.33	210.71
	WV	Wall Valley	Upland	8	0.715429	7.54125	2.15187	2.025	25.1812	320	615	1.96606	218.109	1542.6	65.97	178.38

## Sheet: Tbl-S2_SequencingStats
	Sample Information			Sequencing Stats					Assembly (contigs)									Binning
	Sample Name	Sample ID	Samples Pooled	Soil Extracted (g)	DNA submitted (pg/ul)	R1 Reads (Mb)	Run Proportion		Sequences in assembly (M)	Total length of sequences (Gb)	num_seqs	sum_len	minimum length	average length	maximum length	N50	GC(%)	% unbinned (seqs)	% unbinned (bp)
	Mount Gran *	GR	1	5.25	2047.5	7.50067	0.0273912	Mount Gran	1.63752	870.946	1637523	870946034	56	531.9	86837	529	65.1	0.0296258	0.118557
	Towle Glacier *	TG	3	5.25	2120.4	8.78004	0.0320633	Towle Glacier	2.13034	1093.88	2130341	1093876717	55	513.5	43286	491	63.83	0.0289005	0.117237
	Lower Wright Valley	WrB	8	5.25	2044	11.4512	0.0418181	Wright Valley - Lk Brownworth	1.60342	836.943	1603415	836943356	55	522	242066	539	64.95	0.0336251	0.144148
	Mount Murray	MGM	3	5.25	2039.8	11.6166	0.042422	Mount Murray	3.44687	1675.79	3446870	1675787539	55	486.2	539558	450	64.68	0.0202201	0.0821734
	East Side Lake Fryxell/F6	ESLF	2	5.25	2112.6	12.8257	0.0468372	near F6 camp	1.6465	857.801	1646497	857801168	55	521	74203	590	65.99	0.0327228	0.137942
	Upper Wright Valley *	WrU	8	7	2057.09	12.9869	0.0474262	Upper Wright Valley	2.58291	1381.87	2582906	1381867442	56	535	131499	542	65.05	0.0395005	0.157333
	Garwood Valley	GV	6	7	2209.9	13.2058	0.0482256	Garwood Valley	3.15943	1463.96	3159430	1463959170	56	463.4	39961	452	64.01	0.0199777	0.0887847
	Wall Valley *	WV	8	7	2084.6	13.2163	0.0482638	Wall Valley	1.34456	727.314	1344560	727313752	55	540.9	59786	623	63.69	0.0478082	0.202382
	University Valley *	UV	7	10.5	1304.05	13.2176	0.0482683	University Valley	1.30088	773.575	1300877	773575036	56	594.7	121249	698	66.35	0.0442417	0.185896
	Marr Pond	Marr	4	5.25	2081.52	13.2617	0.0484295	Marr Pond	2.89029	1544.62	2890294	1544617517	56	534.4	383571	512	60.86	0.0236325	0.0882777
	Mount Suess	MS	3	5.25	2179.2	15.4904	0.0565683	Mount Suess	4.01204	2018.27	4012040	2018265129	55	503.1	304172	467	61.78	0.0246174	0.097811
	North Side Lake Hoare	NSLH	3	5.25	2025	15.9764	0.0583432	North Side Lake Hoare	2.36389	1133.84	2363888	1133838938	55	479.7	93731	548	65.1	0.0303314	0.13907
	Benson Glacier/Flatiron	MG	3	3.5	2037	16.3338	0.0596482	MG	4.26747	2122.19	4267470	2122193672	55	497.3	165713	466	62.23	0.0236648	0.0964972
	Miers Valley	MV	6	7	2076.36	17.0689	0.062333	Miers Valley	3.52058	1770.86	3520579	1770861279	56	503	130205	493	65.16	0.0317783	0.137798
	Cliff Nunatak ɸ	CN	2	3.5	2073.9	21.7589	0.0794601	Cliff Nunatak	4.1903	2355.52	4190296	2355521278	55	562.1	545376	547	61.23	0.0329258	0.121594
	Canada Stream ɸ	CS	1	1.75	2100	21.7927	0.0795835	Canada Stream	5.76258	2978.07	5762577	2978072108	55	516.8	347067	482	58.61	0.0210911	0.0773524
	Hjorth Hill ɸ	HH	5	3.5	2043	21.9429	0.080132	Hjorth Hill	2.94179	1681.23	2941787	1681232930	55	571.5	330481	551	60.15	0.0259699	0.121311
	Beacon Valley *	BV	14	10.5	2175	25.4081	0.0927864	Beacon Valley	2.14676	1203.26	2146755	1203263749	55	560.5	170084	671	64.73	0.0461729	0.19204
	Mean		4.83333	5.73611	2045.05	15.213	0.0555556		2.83045	1471.66	2.83045e+06	1.47166e+09	55.3333	524.278	211602	536.167	63.5278	0.0309337	0.128123
	Total		87	103.25		273.835	1		50.9481	26489.9								0.556807

## Sheet: Tbl-S3_PhenotypeKeywords
Calvin cycle	Antibiotics	Antibiotics (cont.)	Antibiotics (cont.)	AntibioticResistanceGenes	ColdTolerance	Dormancy/persistence
ribulose-1,5-biphosphate carboxylase	Streptomycin biosynthesis	Sulfamonomethoxine	Pseudouridimycin	antibiotic resistance	Trehalose-6-phosphate synthase	SsgA
phosphoribulokinase	Tetracycline biosynthesis	Sulfapyridine	5-azacytidine	antibiotic efflux	otsA	WhiA
sedoheptulose bisphosphatase	Vancomycin biosynthesis	Chlortetracycline	Gemcitabine	antibiotic acetyltransferase	trehalose synthase	WhiB
ribulose-1,5-biphosphate oxygenase	Erythromycin biosynthesis	Doxycycline	Muramycin	aminoglycoside N-acetyltransferase	trehalose	WhiD
Arnon-buchanan cycle	Gentamicin	Oxytetracycline	Liposidomycin	Antibiotic ABC transporter ATP-binding protein	Trehalose-6-phosphate phosphatase	exopolysaccharide production
fumarate reductase	Streptomycin	Tetracycline	Capuramycin	msbA	otsB	polyhydroxyalkanoate
ferredoxin-dependent 2-oxoglutarate synthase	Trimethoprim	Daptomycin	Tubercidin	MFS transporter	cold shock	polyhydroxyalkanoate synthesis
ATP-citrate lyase	Ciprofloxacin	Penicillin	Pyocyanin	RND	CspA	Spo0A
Wood-Ljungdahl pathway	Difloxacin	Cephalosporin	Tubermycin B	RND efflux pump	CspB	sporulation
CO dehydrogenase	Enrofloxacin	Carbapenem	Oxazinomycin	acrB	CspC	OsmoticStressTolerance
acetyl-CoA synthase	Norfloxacin	Monobactam	Antibiotic Biosynthesis	outer membrane efflux protein	CspD	ProV
Hydroxypropionate (Fuchs-Holo) bi-cycle	Ofloxacin	Tobramycin	VirulenceGenes	tolC	CspE	ProX
biotin-dependent acetyl-CoA	Vancomycin	Amikacin	fimbria	beta-lactamase	CspF	BetT
propionyl-CoA carboxylase	Lasalocid	Minocycline	pilus	chloramphenicol acetyltransferase	CspG	betaine aldehyde dehydrogenase
3-hydroxypropionate/4-hydroxybutyrate (HP/HB) cycle	Monensin	Levofloxacin	pili	efflux pump	CspH	BetB
3-hydroxypropionate	Amoxicillin	Moxifloxacin	adhesin	Motility	CspI	choline oxidase
4-hydroxybutyrate	Cephapirin	Metronidazole	fimH	flagellum	CspJ	choline dehydrogenase
Dicarboxylate-hydroxybutyrate cycle	Cefuroxime	Curamycin	inhA	flagellin	β-ketoacyl-ACP synthase II	glycine betaine
dicarboxylate-hydroxybutyrate	Penicillin G	Neomycin	biofilm	flagellar assembly	ketoacyl-ACP synthase	Dessication&RadiationTolerance
H2_CO_Oxidation	Clindamycin	Puromycin	biofilm formation	flagellar	ketoacyl-ACP	PolA
[NiFe]-hydrogenase	Lincomycin	Amphothericin B	capsular polysaccharide	gliding motility	ribosome-binding factor A	nucleotide excision repair
group 1 [NiFe]-hydrogenase	Azithromycin	Nigericin	type III secretion		polynucleotide phosphorylase	uvrA
group 2 [NiFe]-hydrogenase	Clarithromycin	Myxin	escV		Fatty acid desaturase	uvrB
[FeFe]-hydrogenase	Erythromycin	Rifamycin	type IV secretion		desA	manganese catalase
form I CO dehydrogenase	Tylosin	Neoplanocin	type VI secretion		desB	rubrerythrin
carbon monoxide dehydrogenase	fidaxomicin	Aristeromycin	exotoxin		desC	dehydrin
form II CO dehydrogenase	telithromycin	Toyocamycin	endotoxin		dhaK	late embryogenesis abundant
MMO	Sulfachloropyridazine	Sangivamycin	enterotoxin		dhaM	late embryogenesis abundant protein
sMMO	Sulfadiazine	Showdomycin	neurotoxin		antifreeze	recA
particulate methane monooxygenase	Sulfadimethoxine	Minimycin	toxin		cold-shock DEAD-box protein A	DNA repair protein RadA
MCR	Sulfadoxine	Formycin	quorum-sensing		ice-binding protein	starvation-inducible DNA-binding protein
formate dehydrogenase	Sulfamethoxazole	Pyrazofurin	quorum-quenching		ice-nucleating protein	Superoxide Dismutase
CO oxidase	Sulfamethazine	Malayamycin			ice-nucleation	PprA
